# Supplementary material for: Efficient Near-Infrared-Activated Photocatalytic Hydrogen Evolution from Ammonia Borane with Core-Shell Upconversion-Semiconductor Hybrid Nanostructures
Source: Nanomaterials (Basel). 2021 Nov 29;11(12):3237. doi: 10.3390/nano11123237 (PMC8707141; doi:10.3390/nano11123237)
Supplement: Supplementary file 1 [file nanomaterials-11-03237-s001.zip]

Archive with 1 entries (1 files):
- nanomaterials-1490048-supplementary.pdf
